# Supplementary material for: Molecular and Structural Parallels between Gluten Pathogenic Peptides and Bacterial-Derived Proteins by Bioinformatics Analysis
Source: Int J Mol Sci. 2021 Aug 27;22(17):9278. doi: 10.3390/ijms22179278 (PMC8430993; doi:10.3390/ijms22179278)
Supplement: Supplementary file 1 [file ijms-22-09278-s001.zip]

Archive with 1 entries (1 files):
- ijms-1359222-supplementary.pdf
